# Supplementary material for: Evaluation of Cognitive Functions in People Living with HIV Before and After COVID-19 Infection
Source: Viruses. 2025 Jan 20;17(1):135. doi: 10.3390/v17010135 (PMC11769327; doi:10.3390/v17010135)
Supplement: Supplementary file 1 [file viruses-17-00135-s001.zip]

Archive with 1 entries (1 files):
- viruses-3405785-Figure S1.pdf
